# Supplementary material for: Transcriptional Mapping of the Human Cannabinoid Receptor 1 (CNR1) Gene Promoter
Source: Molecules. 2026 Jul 7;31(13):2387. doi: 10.3390/molecules31132387 (PMC13363282; doi:10.3390/molecules31132387)
Supplement: Supplementary file 1 [file molecules-31-02387-s001.zip]

Archive with 1 entries (1 files):
- molecules-4346565-supplementary.pdf
